# Supplementary material for: Data for assessment of soil water extractable and percolation water dissolved organic carbon in watersheds
Source: Data Brief. 2019 Nov 6;27:104779. doi: 10.1016/j.dib.2019.104779 (PMC6880087; doi:10.1016/j.dib.2019.104779)
Supplement: Multimedia component 1 [file mmc1.xlsx]

## Sheet: WEOC
Plot code	LULC	WEOC (mg/L)
BZ/F1	Tree Plantation	731.5
BZ/M1	Tree Plantation	854.5
BZ/T1	Tree Plantation	625
NF/F1	Natural forest	696.5
NF/F2	Natural forest	593.5
NF/F3	Natural forest	571
NF/M1	Natural forest	659
NF/T1	Natural forest	783
SF/F2	Cropland	235
SF/F3	Cropland	186.5
SF/F4	Cropland	243.5
SF/M1	Cropland	256
SF/M2	Cropland	220.5
SF/M3	Cropland	144.5
SF/M4	Cropland	593
SF/M5	Cropland	288.5
SF/M6	Cropland	458
SF/M7	Cropland	554
SF/T1	Cropland	203.4
SF/T2	Cropland	124
SF/T3	Cropland	190.5
SF/T4	Cropland	310.5
SF/T5	Cropland	738
T/F1	Tree Plantation	488.5
T/F2	Tea plantation	428
T/F3	Tea plantation	366.5
T/F4	Tea plantation	229.5
T/F5	Tea plantation	321.57
T/F6	Tea plantation	527.5
T/F7	Cropland	190
T/F8	Natural forest	667
T/F9	Tree Plantation	349
T/M1	Tree Plantation	483.5
T/M2	Tea plantation	528
T/M3	Tea plantation	417
T/M4	Tea plantation	593
T/M5	Tree Plantation	341.5
T/M6	Tree Plantation	579.5
T/M7	Tea plantation	458
T/M8	Cropland	190
T/M9	Cropland	175.5
T/T1	Tree Plantation	510.5
T/T2	Tree Plantation	572
T/T3	Tea plantation	333
T/T4	Tree Plantation	561
T/T5	Cropland	447
T/T6	Cropland	423.5
T/T7	Tea plantation	264.5
T/W1	Tea plantation	295.5
T/W2	Tea plantation	314.26
T/W3	Tea plantation	339
T/W4	Tea plantation	169.5
Standard deviation		189.46
Range		730.5
