# Supplementary material for: Data for assessment of soil water extractable and percolation water dissolved organic carbon in watersheds
Source: Data Brief. 2019 Nov 6;27:104779. doi: 10.1016/j.dib.2019.104779 (PMC6880087; doi:10.1016/j.dib.2019.104779)
Supplement: Multimedia component 2 [file mmc2.xlsx]

## Sheet: Soil properties
Raw and normalized soil properties data
Plot codes	LULC class	TOC (%)	n-TOC	TN (%)	n-TN	CEC (mEq/100g)	n-CEC	Al (ppm)	n-Al	Fe (ppm)	n-Fe	Clay (%)	n-Clay	Silt (%)	n-Silt	Sand (%)	n-Sand
BZ/F1	Tree Plantation	13.92	2.82	0.09	3.95	34.4	2.92	0.04	2.99	0.04	2.11	21.41	3.86	7.84	1.97	62.75	9.47
BZ/M1	Tree Plantation	21.46	4.35	0.09	3.95	58.4	4.96	0.04	2.91	0.04	1.91	22.22	4	5.55	1.39	72.23	10.9
BZ/T1	Tree Plantation	15.66	3.17	0.08	3.51	48	4.08	0.03	2.51	0.04	1.91	35.3	6.36	6.86	1.72	57.9	8.74
SF/T5	Cropland	6.96	1.41	0.08	3.51	19.2	1.63	0.03	2.51	0.05	2.36	37.7	6.79	12.3	3.09	50	7.55
NF/F1	Natural forest	11.6	2.35	0.08	3.51	45.6	3.88	0.02	1.54	0.05	2.51	25.49	4.59	10.78	2.71	63.73	9.62
NF/F2	Natural forest	23.91	4.84	0.11	4.83	21.6	1.84	0.02	1.86	0.03	1.3	25.49	4.59	13.78	3.46	80.4	12.14
NF/F3	Natural forest	7.83	1.59	0.09	3.95	15.2	1.29	0.02	1.94	0.04	2.11	20.58	3.71	11.77	2.95	67.65	10.21
NF/M1	Natural forest	17.4	3.52	0.07	3.07	38.4	3.26	0.02	1.21	0.05	2.36	27.45	4.94	8.82	2.21	63.73	9.62
NF/T1	Natural forest	24.94	5.05	0.1	4.39	36	3.06	0.01	0.65	0.05	2.61	25.98	4.68	6.37	1.6	67.65	10.21
SF/F2	Cropland	8.7	1.76	0.04	1.76	20.8	1.77	0	0.08	0.07	3.51	31.37	5.65	7.84	1.97	60.79	9.18
SF/F3	Cropland	4.64	0.94	0.04	1.76	12.8	1.09	0.01	0.4	0.06	3.11	32.35	5.83	12.74	3.2	54.91	8.29
SF/F4	Cropland	4.64	0.94	0.04	1.76	30.4	2.58	0	0.08	0.06	2.96	33.33	6	9.4	2.36	56.87	8.59
SF/M1	Cropland	7.25	1.47	0.05	2.19	4	0.34	0	0.24	0.05	2.61	33.82	6.09	14.21	3.57	51.97	7.85
SF/M7	Cropland	5.22	1.06	0.02	0.88	17.6	1.5	0	0.24	0.05	2.26	39.21	7.06	7.84	1.97	52.95	7.99
SF/M2	Cropland	4.35	0.88	0.02	0.88	14.4	1.22	0	0.08	0.07	3.46	40.19	7.24	8.33	2.09	51.48	7.77
SF/M3	Cropland	4.64	0.94	0.05	2.19	10.4	0.88	0	0.08	0.04	2.11	29.41	5.3	12.74	3.2	57.85	8.73
SF/M4	Cropland	4.35	0.88	0.02	0.88	12.8	1.09	0	0.08	0.04	2.11	36.27	6.53	4.41	1.11	59.32	8.96
SF/M5	Cropland	4.35	0.88	0.02	0.88	3.2	0.27	0	0.08	0.04	2.11	37.25	6.71	5.88	1.48	56.87	8.59
SF/M6	Cropland	4.35	0.88	0.06	2.63	11.2	0.95	0	0.08	0.06	3.11	34.8	6.27	9.31	2.34	55.89	8.44
SF/T1	Cropland	5.8	1.17	0.04	1.76	7.2	0.61	0	0.08	0.04	1.76	26.96	4.86	5.39	1.35	67.65	10.21
SF/T2	Cropland	4.93	1	0.05	2.19	9.6	0.82	0	0.08	0.07	3.61	21.56	3.88	19.73	4.95	64.71	9.77
SF/T3	Cropland	4.64	0.94	0.02	0.88	8.8	0.75	0	0.08	0.06	3.11	17.15	3.09	8.34	2.09	74.51	11.25
SF/T4	Cropland	2.32	0.47	0.04	1.76	6.4	0.54	0	0.08	0.08	3.81	21.07	3.79	18.14	4.55	60.79	9.18
T/F1	Tree Plantation	3.19	0.65	0.04	1.76	8	0.68	0	0.08	0.05	2.61	31.37	5.65	6.86	1.72	61.77	9.33
T/F7	Cropland	4.93	1	0.03	1.32	10.4	0.88	0	0.08	0.07	3.51	30.39	5.47	9.31	2.34	60.3	9.1
T/F2	Tea plantation	4.06	0.82	0.02	0.88	8	0.68	0	0.08	0.02	1	27.94	5.03	8.82	2.21	63.24	9.55
T/F8	Natural forest	7.25	1.47	0.02	0.88	15.2	1.29	0	0	0.02	1	32.35	5.83	11.27	2.83	56.38	8.51
T/F3	Tea plantation	5.8	1.17	0.04	1.76	16.8	1.43	0	0	0.04	2.01	27.45	4.94	7.84	1.97	64.71	9.77
T/F4	Tea plantation	6.67	1.35	0.03	1.32	21.6	1.84	0	0	0.04	2.01	31.17	5.61	5.88	1.48	62.75	9.47
T/F5	Tea plantation	9.57	1.94	0.04	1.76	20.8	1.77	0	0.08	0.05	2.71	22.54	4.06	14.71	3.69	62.75	9.47
T/F6	Tea plantation	6.96	1.41	0.05	2.19	13.6	1.16	0	0.08	0.06	3.11	25.49	4.59	10.78	2.71	63.73	9.62
T/F9	Tree Plantation	10.15	2.06	0.04	1.76	5.6	0.48	0	0.08	0.06	2.86	28.43	5.12	5.88	1.48	65.69	9.92
T/M1	Tree Plantation	5.51	1.12	0.03	1.32	6.4	0.54	0	0.08	0.05	2.71	22.05	3.97	14.71	3.69	63.24	9.55
T/M8	Cropland	8.7	1.76	0.03	1.32	14.4	1.22	0	0.08	0.05	2.71	28.43	5.12	6.86	1.72	64.71	9.77
T/M2	Tea plantation	9.86	2	0.04	1.76	15.2	1.29	0	0.08	0.06	3.11	29.41	5.3	8.33	2.09	62.26	9.4
T/M9	Cropland	4.35	0.88	0.03	1.32	8	0.68	0	0.08	0.07	3.56	21.56	3.88	10.79	2.71	67.65	10.21
T/M3	Tea plantation	13.92	2.82	0.04	1.76	26.4	2.24	0	0.08	0.03	1.56	33.33	6	8.82	2.21	57.85	8.73
T/M4	Tea plantation	8.7	1.76	0.02	0.88	16	1.36	0	0	0	0	25.98	4.68	11.27	2.83	62.75	9.47
T/M5	Tree Plantation	6.67	1.35	0.03	1.32	15.2	1.29	0	0	0.02	0.75	27.45	4.94	11.76	2.95	60.79	9.18
T/M6	Tree Plantation	11.02	2.23	0.06	2.63	17.6	1.5	0	0	0.01	0.45	26.96	4.86	2.94	0.74	70.1	10.58
T/M7	Tea plantation	6.09	1.23	0.03	1.32	9.6	0.82	0	0	0.02	0.95	33.82	6.09	5.39	1.35	60.79	9.18
T/T1	Tree Plantation	6.09	1.23	0.02	0.88	12	1.02	0	0	0.01	0.45	34.31	6.18	6.37	1.6	59.32	8.96
T/T5	Cropland	6.67	1.35	0.03	1.32	10.4	0.88	0	0	0.02	0.95	27.94	5.03	9.31	2.34	62.75	9.47
T/T2	Tree Plantation	7.54	1.53	0.05	2.19	15.2	1.29	0	0	0.04	1.91	29.41	5.3	9.8	2.46	60.79	9.18
T/T6	Cropland	7.83	1.59	0.05	2.19	20.8	1.77	0	0	0.03	1.66	31.37	5.65	10.78	2.71	57.85	8.73
T/T3	Tea plantation	6.09	1.23	0.04	1.76	20.6	1.75	0	0	0.02	1.15	35.29	6.36	7.84	1.97	56.87	8.59
T/T4	Tree Plantation	5.8	1.17	0.04	1.76	19.2	1.63	0	0	0.03	1.41	35.78	6.44	5.39	1.35	58.83	8.88
T/T7	Tea plantation	6.96	1.41	0.06	2.63	20	1.7	0	0	0.01	0.35	26.47	4.77	4.9	1.23	68.63	10.36
T/W1	Tea plantation	6.96	1.41	0.04	1.76	16.8	1.43	0	0	0.01	0.7	22.54	4.06	11.28	2.83	66.18	9.99
T/W2	Tea plantation	7.54	1.53	0.05	2.19	38.4	3.26	0.04	2.91	0.01	0.7	36.27	6.53	20.59	5.17	43.14	6.51
T/W3	Tea plantation	7.25	1.47	0.03	1.32	31.2	2.65	0.04	2.99	0.02	1.15	31.37	5.65	19.61	4.92	49.02	7.4
T/W4	Tea plantation	3.77	0.76	0.04	1.76	20.8	1.77	0.04	2.91	0.01	0.7	20.58	3.71	8.34	2.09	71.08	10.73
Standard deviation		4.94	1	0.02	1	11.76	1	0.01	1	0.02	1	5.55	1	3.98	1	6.62	1
Range		22.62	4.58	0.09	3.95	55.2	4.69	0.04	2.99	0.08	3.81	23.04	4.15	17.65	4.43	37.26	5.63
"n-" stands for normalized data

## Sheet: Sheet2
		ID		LULC	WEDOC (mg/L)
