# Supplementary material for: Data for assessment of soil water extractable and percolation water dissolved organic carbon in watersheds
Source: Data Brief. 2019 Nov 6;27:104779. doi: 10.1016/j.dib.2019.104779 (PMC6880087; doi:10.1016/j.dib.2019.104779)
Supplement: Multimedia component 3 [file mmc3.xlsx]

## Sheet: pDOC_NF
pDOC_NF
Sampling dates	pDOC mgC/L
14/08/2015	5.46
29/08/2015	4.37
2015-11-09	2.73
24/09/2015	1.03
2015-08-10	2.21
24/10/2015	4.79
2015-06-11	6.38
20/11/2015	7.64
2015-02-12	6.39
19/01/2016	4.15
2016-05-02	4.64
19/02/2016	3.87
2016-08-03	5.53
18/03/2016	5.32
2016-01-04	5.61
15/04/2016	5.76
30/04/2016	6.59
14/05/2016	5.92
28/05/2016	5.11
2016-11-06	2.94
25/06/2016	3.46
2016-07-07	4.71
21/07/2016	3.29
2016-04-08	3.55
19/08/2016	2.94
2016-02-09	5.45
16/09/2017	4.47
30/09/2016	4.07
14/10/2016	4.56
28/10/2016	4.82
2016-11-11	5.09
2016-11-25	4.5
2016-12-09	2.72
2016-12-23	2.5
2017-01-06	3.65
2017-01-20	4.08
2017-02-03	4.34
2017-02-17	5.37
2017-03-03	7.22
2017-03-17	6.85
2017-03-31	6
2017-04-20	5.37
2017-05-05	5.3
2017-05-19 23:45:00	6.19
2017-06-08 23:45:00	5.07
2017-06-22 23:45:00	3.08
Standard deviation	1.41
Range	6.61

## Sheet: pDOC_Tea
pDOC_Tea
Sampling dates	pDOC (mgC/L)
2015-11-09	3.25
2015-08-10	0.82
24/10/2015	7.15
2015-06-11	6.49
2015-02-12	5.35
19/02/2016	6.51
18/03/2016	8.09
15/04/2016	6.94
14/05/2016	3.74
2016-07-07	6.13
21/07/2016	2.94
2016-04-08	6.04
19/08/2016	9.67
2016-02-09	6.67
30/09/2016	4.24
14/10/2016	6.5
2016-11-11	5.16
2016-11-25	4.4
2016-12-09	11.88
2016-12-23	3.22
2017-01-06	7.59
2017-01-20	8.09
2017-02-03	5.27
2017-02-17	6.75
2017-03-03	5.97
2017-03-17	2.9
2017-03-31	3.1
2017-04-20	2.8
2017-05-05	6.75
2017-05-19 23:45:00	6.1
2017-06-08 23:45:00	6.13
2017-06-22 23:45:00	5.53
Standard deviation	2.22
Range	11.07

## Sheet: pDOC_Farm
pDOC_Farm
Sampling dates	pDOC (mgC/L)
14/08/2015	8.5
29/08/2015	7.21
2015-11-09	0.34
24/09/2015	0.86
2015-08-10	4.52
24/10/2015	5.83
2015-06-11	6.79
20/11/2015	4.14
2015-02-12	5.86
19/01/2016	3.81
2016-05-02	7.29
19/02/2016	5.01
2016-08-03	5.39
18/03/2016	5.68
2016-01-04	4.92
15/04/2016	3.1
30/04/2016	7.82
14/05/2016	3.9
28/05/2016	2.68
2016-11-06	3.57
25/06/2016	3.24
2016-07-07	2.6
21/07/2016	4.29
2016-04-08	4.84
19/08/2016	6.38
2016-02-09	4.17
16/09/2017	5.49
30/09/2016	3.51
14/10/2016	4.28
28/10/2016	3.88
2016-11-11	3.75
2016-11-25	3.88
2016-12-09	3.02
2016-12-23	2.07
2017-01-06	3.52
2017-01-20	4.6
2017-02-03	3.59
2017-02-17	2.92
2017-03-03	5.27
2017-03-17	5.46
2017-03-31	7.44
2017-04-20	3.61
2017-05-05	3.73
2017-05-19 23:45:00	10.03
2017-06-08 23:45:00	9.94
2017-06-22 23:45:00	3.03
Standard deviation	2.04
Range	9.69
