# Supplementary material for: Data for assessment of soil water extractable and percolation water dissolved organic carbon in watersheds
Source: Data Brief. 2019 Nov 6;27:104779. doi: 10.1016/j.dib.2019.104779 (PMC6880087; doi:10.1016/j.dib.2019.104779)
Supplement: Multimedia component 4 [file mmc4.xlsx]

## Sheet: Sheet1
Temperature
Date	NF	Tea	Farm
2015-03-05	14	19.43	20.9
2015-03-06	14	18.84	20.83
2015-03-07	14.04	18.94	20.98
2015-03-08	14.1	18.95	21.11
2015-03-09	14.13	18.99	21.19
2015-03-10	14.18	19.02	21.29
2015-03-11	14.19	19.03	21.38
2015-03-12	14.2	19.04	21.47
2015-03-13	14.25	19.18	21.52
2015-03-14	14.25	19.22	21.56
2015-03-15	14.28	19.19	21.54
2015-03-16	14.31	19.31	21.47
2015-03-17	14.31	19.19	21.46
2015-03-18	14.31	19.14	21.46
2015-03-19	14.31	19.11	21.45
2015-03-20	14.31	19.29	21.52
2015-03-21	14.31	19.25	21.53
2015-03-22	14.32	19.25	21.52
2015-03-23	14.33	19.15	21.42
2015-03-24	14.35	19.08	21.17
2015-03-25	14.38	19.07	20.95
2015-03-26	14.37	19.06	20.98
2015-03-27	14.35	19.05	20.97
2015-03-28	14.33	19.03	20.96
2015-03-29	14.31	19.02	21.02
2015-03-30	14.34	18.99	21.02
2015-03-31	14.31	18.99	21.06
2015-04-01	14.31	18.97	21.07
2015-04-02	14.31	19.03	21.04
2015-04-03	14.31	19	21.09
2015-04-04	14.31	19	21.01
2015-04-05	14.31	18.99	20.92
2015-04-06	14.32	19.06	20.79
2015-04-07	14.32	19.05	20.88
2015-04-08	14.31	19.14	20.91
2015-04-09	14.31	19.04	21.04
2015-04-10	14.31	19	21.16
2015-04-11	14.31	19	21.16
2015-04-12	14.31	19.01	21.21
2015-04-13	14.31	19.01	21.26
2015-04-14	14.31	19.04	21.29
2015-04-15	14.31	18.66	21.34
2015-04-16	14.32	18.92	21.34
2015-04-17	14.32	18.98	21.21
2015-04-18	14.33	18.95	21.05
2015-04-19	14.32	18.93	20.88
2015-04-20	14.3	18.89	20.86
2015-04-21	14.31	18.84	20.92
2015-04-22	14.26	18.81	20.83
2015-04-23	14.25	18.81	20.8
2015-04-24	14.22	18.69	20.66
2015-04-25	14.23	18.67	20.53
2015-04-26	14.24	18.67	20.59
2015-04-27	14.23	18.54	20.67
2015-04-28	14.17	18.63	20.53
2015-04-29	14.22	18.64	20.67
2015-04-30	14.21	18.65	20.74
2015-05-01	14.22	18.69	20.84
2015-05-02	14.21	18.7	20.95
2015-05-03	14.23	18.74	20.93
2015-05-04	14.25	18.75	20.93
2015-05-05	14.25	18.75	20.92
2015-05-06	14.25	18.75	20.93
2015-05-07	14.25	18.75	20.92
2015-05-08	14.25	18.67	20.9
2015-05-09	14.27	18.69	20.9
2015-05-10	14.28	18.7	20.95
2015-05-11	14.3	18.7	21.05
2015-05-12	14.3	18.73	21.2
2015-05-13	14.32	18.75	21.25
2015-05-14	14.35	18.73	21.24
2015-05-15	14.38	18.75	21.27
2015-05-16	14.38	18.76	21.33
2015-05-17	14.42	18.78	21.38
2015-05-18	14.44	18.8	21.42
2015-05-19	14.44	18.81	21.21
2015-05-20	14.45	18.81	21.28
2015-05-21	14.45	18.81	21.27
2015-05-22	14.46	18.81	21.24
2015-05-23	14.46	18.81	21.23
2015-05-24	14.45	18.81	21.18
2015-05-25	14.44	18.81	21.15
2015-05-26	14.44	18.8	21.14
2015-05-27	14.44	18.79	20.98
2015-05-28	14.44	18.78	21.05
2015-05-29	14.44	18.79	21.05
2015-05-30	14.44	18.78	21
2015-05-31	14.44	18.78	21
2015-06-01	14.44	18.76	20.99
2015-06-02	14.15	18.59	21
2015-06-03	14.38	18.67	20.98
2015-06-04	14.38	18.67	21
2015-06-05	14.34	18.65	20.93
2015-06-06	14.27	18.63	20.9
2015-06-07	14.2	18.63	20.81
2015-06-08	14.18	18.63	20.77
2015-06-09	14.14	18.62	20.69
2015-06-10	14.1	18.59	20.61
2015-06-11	14.05	18.57	20.55
2015-06-12	14.07	18.56	20.54
2015-06-13	14.04	18.56	20.51
2015-06-14	14.05	18.54	20.49
2015-06-15	14.06	18.52	20.47
2015-06-16	14.09	18.52	20.51
2015-06-17	14.09	18.54	20.55
2015-06-18	14.12	18.55	20.63
2015-06-19	14.13	18.56	20.39
2015-06-20	14.13	18.56	20.5
2015-06-21	14.14	18.57	20.45
2015-06-22	14.09	18.56	20.37
2015-06-23	14.05	18.54	20.3
2015-06-24	14	18.5	20.24
2015-06-25	14.01	18.48	20.23
2015-06-26	14	18.46	20.25
2015-06-27	14	18.44	20.33
2015-06-28	14	18.45	20.4
2015-06-29	13.99	18.47	20.46
2015-06-30	13.99	18.49	20.46
2015-07-01	14.01	18.5	20.47
2015-07-02	14.01	18.5	20.47
2015-07-03	14.01	18.5	20.46
2015-07-04	14.02	18.5	20.44
2015-07-05	14.01	18.48	20.4
2015-07-06	13.98	18.46	20.31
2015-07-07	13.93	18.45	20.21
2015-07-08	13.94	18.44	20.13
2015-07-09	13.91	18.44	20.01
2015-07-10	13.87	18.42	19.9
2015-07-11	13.85	18.4	19.85
2015-07-12	13.8	18.4	19.77
2015-07-13	13.75	18.39	19.64
2015-07-14	13.71	18.38	19.52
2015-07-15	13.68	18.38	19.42
2015-07-16	13.66	18.34	19.33
2015-07-17	13.64	18.32	19.34
2015-07-18	13.65	18.32	19.46
2015-07-19	13.66	18.33	19.52
2015-07-20	13.67	18.35	19.59
2015-07-21	13.67	18.35	19.63
2015-07-22	13.69	18.34	19.64
2015-07-23	13.69	18.31	19.67
2015-07-24	13.68	18.31	19.64
2015-07-25	13.69	18.29	19.7
2015-07-26	13.7	18.27	19.83
2015-07-27	13.73	18.29	19.95
2015-07-28	13.73	18.31	19.98
2015-07-29	13.7	18.3	19.9
2015-07-30	13.73	18.25	19.85
2015-07-31	13.75	18.23	19.84
2015-08-01	13.75	18.19	19.85
2015-08-02	13.75	18.19	19.88
2015-08-03	13.7	18.19	19.84
2015-08-04	13.71	18.16	19.82
2015-08-05	13.7	18.14	19.82
2015-08-06	13.68	18.13	19.83
2015-08-07	13.69	18.13	19.89
2015-08-08	13.68	18.13	19.94
2015-08-09	13.67	18.13	19.97
2015-08-10	13.69	18.13	20.02
2015-08-11	13.69	18.15	20.04
2015-08-12	13.69	18.17	20.03
2015-08-13	13.71	18.18	20.04
2015-08-14	13.7	18.19	20.06
2015-08-15	13.73	18.19	20.13
2015-08-16	13.74	18.21	20.21
2015-08-17	13.72	18.23	20.22
2015-08-18	13.7	18.23	20.16
2015-08-19	13.69	18.2	20.12
2015-08-20	13.68	18.19	20.08
2015-08-21	13.72	18.22	20.1
2015-08-22	13.95	18.51	20.16
2015-08-23	13.87	18.39	20.19
2015-08-24	13.97	18.55	20.13
2015-08-25	13.94	18.49	20.03
2015-08-26	13.86	18.37	20.02
2015-08-27	13.96	18.53	20.03
2015-08-28	14.03	18.63	20.1
2015-08-29	14.13	18.78	20.18
2015-08-30	14.14	18.8	20.27
2015-08-31	14.03	18.63	20.36
2015-09-01	13.82	18.32	20.46
2015-09-02	13.79	18.27	20.56
2015-09-03	13.8	18.29	20.68
2015-09-04	13.81	18.31	20.76
2015-09-05	13.83	18.34	20.8
2015-09-06	13.86	18.38	20.76
2015-09-07	13.86	18.38	20.78
2015-09-08	13.86	18.38	20.78
2015-09-09	13.87	18.39	20.85
2015-09-10	13.88	18.41	20.94
2015-09-11	13.9	18.43	20.98
2015-09-12	13.9	18.44	20.99
2015-09-13	13.9	18.44	21.01
2015-09-14	13.9	18.44	20.99
2015-09-15	13.9	18.43	20.94
2015-09-16	13.87	18.4	20.91
2015-09-17	13.86	18.38	20.92
2015-09-18	13.86	18.38	20.93
2015-09-19	13.86	18.38	20.97
2015-09-20	13.87	18.39	20.98
2015-09-21	13.89	18.42	20.94
2015-09-22	13.89	18.42	20.88
2015-09-23	13.87	18.39	20.82
2015-09-24	13.86	18.38	20.8
2015-09-25	13.86	18.38	20.85
2015-09-26	13.86	18.38	20.93
2015-09-27	13.87	18.4	20.96
2015-09-28	13.9	18.43	20.96
2015-09-29	13.9	18.44	20.96
2015-09-30	13.92	18.47	21
2015-10-01	13.94	18.49	21.03
2015-10-02	13.94	18.5	21
2015-10-03	13.94	18.5	20.96
2015-10-04	13.94	18.5	20.85
2015-10-05	13.94	18.5	20.84
2015-10-06	13.94	18.49	20.83
2015-10-07	13.93	18.48	20.82
2015-10-08	13.93	18.48	20.85
2015-10-09	13.93	18.48	20.91
2015-10-10	13.94	18.5	20.93
2015-10-11	13.94	18.5	20.91
2015-10-12	13.94	18.5	20.86
2015-10-13	13.94	18.5	20.88
2015-10-14	13.94	18.5	20.88
2015-10-15	13.94	18.5	20.87
2015-10-16	13.94	18.5	20.9
2015-10-17	13.94	18.5	20.93
2015-10-18	13.94	18.5	20.87
2015-10-19	13.64	18.04	20.84
2015-10-20	13.12	17.25	20.84
2015-10-21	13.43	17.73	20.89
2015-10-22	13.46	17.77	20.91
2015-10-23	13.3	17.54	20.95
2015-10-24	13.44	17.74	20.99
2015-10-25	13.5	17.83	21
2015-10-26	13.45	17.76	21
2015-10-27	13.5	17.83	20.99
2015-10-28	13.55	17.91	20.93
2015-10-29	13.54	17.9	20.55
2015-10-30	13.53	17.88	20.89
2015-10-31	13.54	17.9	20.97
2015-11-01	13.57	17.94	21.01
2015-11-02	13.62	18.01	21.05
2015-11-03	13.58	17.96	21.03
2015-11-04	13.67	18.08	21.02
2015-11-05	13.54	17.89	21.05
2015-11-06	13.39	17.67	20.96
2015-11-07	13.33	17.57	20.86
2015-11-08	13.25	17.46	20.71
2015-11-09	13.19	17.36	20.53
2015-11-10	13.17	17.34	20.53
2015-11-11	13.2	17.38	20.66
2015-11-12	13.36	17.62	20.69
2015-11-13	13.47	17.79	20.84
2015-11-14	13.52	17.87	20.81
2015-11-15	13.66	18.07	20.89
2015-11-16	13.64	18.05	20.94
2015-11-17	13.63	18.03	20.89
2015-11-18	13.69	18.13	20.9
2015-11-19	13.8	18.28	20.93
2015-11-20	13.88	18.41	20.95
2015-11-21	13.83	18.34	21
2015-11-22	13.78	18.25	20.99
2015-11-23	13.73	18.19	20.96
2015-11-24	13.69	18.13	20.98
2015-11-25	13.73	18.18	21
2015-11-26	13.85	18.36	21.1
2015-11-27	13.87	18.4	21.17
2015-11-28	13.81	18.3	21.03
2015-11-29	13.81	18.3	20.9
2015-11-30	13.86	18.37	20.77
2015-12-01	13.85	18.36	20.68
2015-12-02	13.83	18.33	20.67
2015-12-03	13.82	18.31	20.68
2015-12-04	13.82	18.31	20.71
2015-12-05	13.82	18.32	20.73
2015-12-06	13.85	18.36	20.77
2015-12-07	13.86	18.38	20.87
2015-12-08	13.88	18.41	20.97
2015-12-09	13.9	18.44	21.04
2015-12-10	13.92	18.47	21.08
2015-12-11	13.89	18.43	21.15
2015-12-12	13.77	18.25	21.19
2015-12-13	13.86	18.38	21.19
2015-12-14	13.86	18.38	21.13
2015-12-15	13.87	18.39	21.13
2015-12-16	13.88	18.41	21.1
2015-12-17	13.88	18.41	21.08
2015-12-18	13.87	18.39	20.97
2015-12-19	13.86	18.38	20.94
2015-12-20	13.87	18.39	20.96
2015-12-21	13.87	18.39	20.88
2015-12-22	13.87	18.39	20.8
2015-12-23	13.89	18.43	20.86
2015-12-24	13.9	18.44	20.96
2015-12-25	13.91	18.46	20.99
2015-12-26	13.93	18.48	20.96
2015-12-27	13.94	18.5	20.95
2015-12-28	13.94	18.51	20.98
2015-12-29	13.97	18.54	21.02
2015-12-30	13.99	18.57	21.06
2015-12-31	14.02	18.61	21.11
2016-01-01	14.02	18.62	21.16
2016-01-02	14.03	18.64	21.22
2016-01-03	14.06	18.68	21.25
2016-01-04	14.07	18.69	21.28
2016-01-05	14.07	18.7	21.3
2016-01-06	14.09	18.73	21.28
2016-01-07	14.1	18.74	21.25
2016-01-08	14.1	18.75	21.21
2016-01-09	14.11	18.76	21.25
2016-01-10	14.11	18.75	21.31
2016-01-11	14.1	18.75	21.3
2016-01-12	14.11	18.75	21.26
2016-01-13	14.13	18.79	21.2
2016-01-14	14.14	18.8	21.14
2016-01-15	14.13	18.79	21.13
2016-01-16	14.17	18.85	21.13
2016-01-17	14.18	18.86	21.2
2016-01-18	14.19	18.88	21.19
2016-01-19	14.17	18.84	21.08
2016-01-20	14.13	18.79	21.03
2016-01-21	14.11	18.75	21
2016-01-22	14.11	18.76	21
2016-01-23	14.14	18.8	21.02
2016-01-24	14.14	18.81	21
2016-01-25	14.12	18.77	20.94
2016-01-26	14.1	18.75	20.85
2016-01-27	14.1	18.74	20.87
2016-01-28	14.11	18.75	20.95
2016-01-29	14.11	18.75	21
2016-01-30	14.1	18.74	21
2016-01-31	14.1	18.75	21.03
2016-02-01	14.11	18.75	21.07
2016-02-02	14.13	18.79	21.13
2016-02-03	14.15	18.82	21.14
2016-02-04	14.19	18.88	21.1
2016-02-05	14.2	18.9	21.09
2016-02-06	14.23	18.94	21.13
2016-02-07	14.23	18.94	21.13
2016-02-08	14.21	18.9	21.18
2016-02-09	14.19	18.87	21.22
2016-02-10	14.19	18.88	21.28
2016-02-11	14.19	18.88	21.33
2016-02-12	14.19	18.88	21.36
2016-02-13	14.19	18.88	21.34
2016-02-14	14.19	18.88	21.28
2016-02-15	14.19	18.88	21.2
2016-02-16	14.19	18.88	21.14
2016-02-17	14.19	18.87	21.13
2016-02-18	14.18	18.87	21.14
2016-02-19	14.17	18.85	21.23
2016-02-20	14.18	18.87	21.25
2016-02-21	14.19	18.88	21.25
2016-02-22	14.19	18.88	21.17
2016-02-23	14.19	18.88	21.27
2016-02-24	14.22	18.92	21.33
2016-02-25	14.24	18.95	21.34
2016-02-26	14.24	18.95	21.32
2016-02-27	14.27	18.99	21.14
2016-02-28	14.24	18.96	20.97
2016-02-29	14.22	18.93	20.98
2016-03-01	14.2	18.9	21
2016-03-02	14.19	18.88	21.01
2016-03-03	14.19	18.88	21.06
2016-03-04	14.19	18.88	21.11
2016-03-05	14.19	18.88	21.13
2016-03-06	14.19	18.88	21.13
2016-03-07	14.2	18.89	21.16
2016-03-08	14.17	18.84	20.96
2016-03-09	14.05	18.66	20.86
2016-03-10	14.06	18.68	20.99
2016-03-11	14.1	18.74	21.12
2016-03-12	14.11	18.75	21.08
2016-03-13	14.12	18.77	21.1
2016-03-14	14.14	18.8	21.15
2016-03-15	14.16	18.83	21.19
2016-03-16	14.17	18.85	21.21
2016-03-17	14.18	18.87	21.16
2016-03-18	14.14	18.81	21.04
2016-03-19	14.13	18.79	21.02
2016-03-20	14.15	18.81	21.08
2016-03-21	14.18	18.86	21.16
2016-03-22	14.18	18.87	21.17
2016-03-23	14.19	18.88	21.18
2016-03-24	14.18	18.87	21.16
2016-03-25	14.19	18.88	21.19
2016-03-26	14.19	18.88	21.2
2016-03-27	14.19	18.88	21.26
2016-03-28	14.22	18.92	21.33
2016-03-29	14.15	18.81	21.38
2016-03-30	14.03	18.64	21.41
2016-03-31	14.26	18.98	21.41
2016-04-01	14.25	18.96	21.26
2016-04-02	14.18	18.87	21.41
2016-04-03	14.2	18.89	21.26
2016-04-04	14.2	18.89	21.31
2016-04-05	14.21	18.91	21.3
2016-04-06	14.21	18.91	21.35
2016-04-07	14.23	18.94	21.43
2016-04-08	14.23	18.94	21.5
2016-04-09	14.24	18.96	21.5
2016-04-10	14.26	18.99	21.49
2016-04-11	14.27	19	21.46
2016-04-12	14.27	19	21.39
2016-04-13	14.27	19	21.38
2016-04-14	14.27	19	21.39
2016-04-15	14.27	19	21.44
2016-04-16	14.27	19	21.47
2016-04-17	14.28	19.02	21.47
2016-04-18	14.29	19.03	21.44
2016-04-19	14.19	18.88	21.14
2016-04-20	14.22	18.93	21.19
2016-04-21	14.22	18.92	21.24
2016-04-22	14.21	18.92	21.33
2016-04-23	14.22	18.93	21.43
2016-04-24	14.23	18.94	21.5
2016-04-25	14.24	18.95	21.55
2016-04-26	14.25	18.96	21.48
2016-04-27	14.24	18.95	21.28
2016-04-28	14.2	18.9	21.16
2016-04-29	14.16	18.83	21.1
2016-04-30	14.16	18.84	21.08
2016-05-01	14.1	18.74	20.99
2016-05-02	14.06	18.69	20.92
2016-05-03	14.08	18.71	20.94
2016-05-04	14.07	18.69	21
2016-05-05	14.07	18.7	21.04
2016-05-06	14.09	18.72	21.04
2016-05-07	14.1	18.75	21.09
2016-05-08	14.11	18.76	20.9
2016-05-09	14.11	18.76	21.08
2016-05-10	14.1	18.75	21.04
2016-05-11	14.09	18.73	21.02
2016-05-12	14.09	18.73	21.03
2016-05-13	14.1	18.74	21.02
2016-05-14	14.1	18.75	21.06
2016-05-15	14.1	18.75	21.11
2016-05-16	14.1	18.75	21.09
2016-05-17	14.1	18.74	20.98
2016-05-18	14.08	18.71	20.94
2016-05-19	14.07	18.69	20.94
2016-05-20	14.06	18.69	20.9
2016-05-21	14.06	18.69	20.89
2016-05-22	14.06	18.69	20.83
2016-05-23	14.06	18.69	20.81
2016-05-24	14.06	18.69	20.81
2016-05-25	14.07	18.69	20.8
2016-05-26	14.07	18.69	19.82
2016-05-27	14.07	18.69	18.69
2016-05-28	14.08	18.71	18.71
2016-05-29	14.1	18.74	18.74
2016-05-30	14.11	18.75	18.75
2016-05-31	14.1	18.75	18.75
2016-06-01	14.1	18.75	18.75
2016-06-02	14.1	18.74	18.74
2016-06-03	14.08	18.71	18.71
2016-06-04	14.07	18.69	18.69
2016-06-05	14.06	18.68	18.68
2016-06-06	14.03	18.64	18.64
2016-06-07	14	18.6	18.6
2016-06-08	13.96	18.53	18.53
2016-06-09	13.91	18.45	18.45
2016-06-10	13.87	18.4	18.4
2016-06-11	13.83	18.34	18.34
2016-06-12	13.81	18.3	18.3
2016-06-13	13.78	18.25	18.25
2016-06-14	13.77	18.25	18.25
2016-06-15	13.77	18.25	18.25
2016-06-16	13.77	18.25	18.25
2016-06-17	13.77	18.25	18.25
2016-06-18	13.77	18.25	18.25
2016-06-19	13.76	18.22	18.22
2016-06-20	13.74	18.19	18.19
2016-06-21	13.75	18.21	18.21
2016-06-22	13.75	18.21	18.21
