# Supplementary material for: Data for assessment of soil water extractable and percolation water dissolved organic carbon in watersheds
Source: Data Brief. 2019 Nov 6;27:104779. doi: 10.1016/j.dib.2019.104779 (PMC6880087; doi:10.1016/j.dib.2019.104779)
Supplement: Multimedia component 5 [file mmc5.xlsx]

## Sheet: MAT_NF
MAT_NF
Sampling dates	100d	56d	42d	28d	21d	14d	7d
14/08/2015	14.03	13.82	13.75	13.7	13.7	13.7	13.69
29/08/2015	15.66	13.76	13.74	13.76	13.78	13.82	13.94
2015-11-09	13.89	13.77	13.8	13.85	13.9	13.91	13.85
24/09/2015	13.85	13.82	13.86	13.9	13.87	13.88	13.87
2015-08-10	13.83	13.87	13.9	13.9	13.9	13.91	13.94
24/10/2015	13.81	13.86	13.85	13.83	13.81	13.74	13.55
2015-06-11	13.79	13.78	13.74	13.66	13.56	13.52	13.58
20/11/2015	13.75	13.67	13.59	13.49	13.49	13.45	13.63
2015-02-12	13.76	13.65	13.58	13.61	13.7	13.8	13.82
19/01/2016	13.79	13.94	13.99	14.05	14.09	14.12	14.15
2016-05-02	13.87	14.03	14.09	14.13	14.13	14.12	14.13
19/02/2016	13.97	14.12	14.15	14.16	14.17	14.2	14.19
2016-08-03	14.07	14.17	14.18	14.2	14.2	14.21	14.19
18/03/2016	14.09	14.17	14.18	14.18	14.17	14.14	14.14
2016-01-04	14.14	14.18	14.17	14.16	14.16	14.17	14.18
15/04/2016	14.17	14.19	14.18	14.2	14.22	14.23	14.26
30/04/2016	14.19	14.2	14.21	14.23	14.24	14.23	14.22
14/05/2016	14.18	14.18	14.19	14.16	14.14	14.1	14.1
28/05/2016	14.17	14.16	14.13	14.09	14.08	14.08	14.06
2016-11-06	14.14	14.11	14.07	14.06	14.05	14.04	13.99
25/06/2016	14.09	13.99	13.96	13.9	13.84	13.77	13.75
2016-07-07	14.02	13.89	13.82	13.7	13.66	13.61	13.56
21/07/2016	13.95	13.8	13.71	13.66	13.66	13.72	13.78
2016-04-08	13.89	13.74	13.72	13.78	13.82	13.84	13.86
19/08/2016	13.85	13.75	13.8	13.84	13.84	13.84	13.83
2016-02-09	13.81	13.8	13.83	13.82	13.82	13.81	13.79
16/09/2017	13.79	13.85	13.85	13.86	13.88	13.92	14
30/09/2016	13.81	13.87	13.88	13.92	13.94	13.91	13.93
14/10/2016	13.84	13.88	13.91	13.9	13.9	13.89	13.97
28/10/2016	13.89	13.94	13.95	13.97	14.02	14.04	14.02
2016-11-11	13.92	13.97	13.99	14.04	14.03	14.04	14.06
2016-11-25	13.96	14.02	14.07	14.08	14.1	14.12	14.13
2016-12-09	14.01	14.09	14.1	14.13	14.15	14.15	14.16
2016-12-23	14.03	14.08	14.1	14.09	14.07	14.02	13.99
2017-01-06	14.03	14.06	14.04	13.99	13.97	13.96	13.98
2017-01-20	14.05	14.03	13.99	13.98	13.99	14	14.01
2017-02-03	14.04	14	13.99	14.01	14.01	14.02	14.01
2017-02-17	14.04	14	14.01	14.02	14.02	14.03	14.06
2017-03-03	14.03	14.02	14.03	14.04	14.05	14.05	14.02
2017-03-17	14.02	14.03	14.03	14.03	14.02	14.02	14.04
2017-03-31	14.01	14.03	14.03	14.01	14.02	14.01	14.01
2017-04-20	14.02	14.02	14.03	14.03	14.03	14.04	14.06
2017-05-05	14.04	14.05	14.07	14.09	14.11	14.13	14.13
2017-05-19 23:45:00	14.06	14.08	14.1	14.13	14.13	14.13	14.13
2017-06-08 23:45:00	14.05	14.08	14.08	14.05	14.03	13.97	13.93
2017-06-22 23:45:00	14.03	14.01	13.97	13.89	13.85	13.82	13.78
Standard deviation	0.28	0.15	0.16	0.18	0.18	0.18	0.18
Range	1.9	0.55	0.64	0.75	0.75	0.78	0.71
"d" stands for antecedent days

## Sheet: MAT_Tea
MAT_Tea
Sampling dates	100d	56d	42d	28d	21d	14d	7d
2015-11-09	18.4	18.31	18.31	18.39	18.45	18.45	18.37
2015-08-10	18.37	18.41	18.44	18.43	18.43	18.45	18.5
24/10/2015	18.33	18.38	18.36	18.34	18.3	18.2	17.9
2015-06-11	18.28	18.25	18.2	18.07	17.93	17.87	17.95
2015-02-12	18.23	18.06	17.95	18.01	18.13	18.29	18.33
19/02/2016	18.55	18.77	18.82	18.83	18.85	18.89	18.88
18/03/2016	18.73	18.85	18.87	18.86	18.85	18.81	18.8
15/04/2016	18.85	18.88	18.87	18.9	18.92	18.95	18.98
14/05/2016	18.87	18.87	18.87	18.84	18.8	18.74	18.75
2016-07-07	18.62	18.42	18.32	18.14	18.08	18.01	17.92
21/07/2016	18.52	18.28	18.15	18.08	18.08	18.16	18.25
2016-04-08	18.43	18.2	18.17	18.25	18.32	18.35	18.37
19/08/2016	18.37	18.22	18.29	18.35	18.35	18.34	18.34
2016-02-09	18.31	18.29	18.33	18.32	18.31	18.3	18.27
30/09/2016	18.3	18.39	18.41	18.46	18.5	18.46	18.49
14/10/2016	18.35	18.41	18.45	18.44	18.44	18.42	18.53
2016-11-11	18.48	18.57	18.6	18.69	18.67	18.63	18.56
2016-11-25	18.51	18.59	18.64	18.59	18.55	18.55	18.48
2016-12-09	18.54	18.62	18.58	18.56	18.54	18.57	18.48
2016-12-23	18.55	18.55	18.52	18.48	18.46	18.44	18.41
2017-01-06	18.53	18.48	18.46	18.4	18.38	18.36	18.34
2017-01-20	18.54	18.46	18.42	18.41	18.42	18.46	18.53
2017-02-03	18.51	18.45	18.45	18.5	18.54	18.54	18.53
2017-02-17	18.51	18.5	18.55	18.6	18.61	18.65	18.71
2017-03-03	18.49	18.52	18.54	18.54	18.52	18.42	18.4
2017-03-17	18.48	18.53	18.52	18.46	18.46	18.49	18.53
2017-03-31	18.48	18.5	18.45	18.47	18.48	18.45	18.42
2017-04-20	18.49	18.44	18.44	18.41	18.41	18.4	18.46
2017-05-05	18.47	18.42	18.4	18.39	18.41	18.36	18.34
2017-05-19 23:45:00	18.43	18.37	18.35	18.33	18.3	18.29	18.33
2017-06-08 23:45:00	18.37	18.32	18.28	18.27	18.26	18.23	18.24
2017-06-22 23:45:00	18.38	18.33	18.34	18.36	18.4	18.48	18.41
Standard deviation	0.15	0.19	0.21	0.22	0.22	0.23	0.24
Range	0.64	0.82	0.93	0.89	0.99	1.08	1.08

## Sheet: MAT_Farm
MAT_Farm
Sampling dates	100d	56d	42d	28d	21d	14d	7d
14/08/2015	20.42	19.99	19.85	19.8	19.89	19.91	19.99
29/08/2015	21.83	19.91	19.93	20.02	20.08	20.12	20.09
2015-11-09	20.2	20.08	20.21	20.35	20.43	20.59	20.81
24/09/2015	20.23	20.37	20.53	20.73	20.89	20.94	20.92
2015-08-10	20.3	20.62	20.79	20.93	20.92	20.91	20.91
24/10/2015	20.43	20.85	20.91	20.91	20.88	20.89	20.89
2015-06-11	20.6	20.92	20.92	20.92	20.93	20.96	21
20/11/2015	20.73	20.89	20.88	20.88	20.86	20.8	20.88
2015-02-12	20.83	20.9	20.9	20.88	20.91	20.95	20.95
19/01/2016	20.98	21.05	21.11	21.13	21.2	21.22	21.18
2016-05-02	20.99	21.08	21.1	21.09	21.04	21.01	21.07
19/02/2016	21.04	21.13	21.13	21.11	21.16	21.21	21.23
2016-08-03	21.08	21.13	21.14	21.19	21.15	21.14	21.09
18/03/2016	21.11	21.12	21.16	21.13	21.09	21.1	21.14
2016-01-04	21.14	21.17	21.16	21.15	21.19	21.21	21.31
15/04/2016	21.18	21.22	21.23	21.3	21.36	21.39	21.44
30/04/2016	21.2	21.27	21.32	21.37	21.37	21.34	21.36
14/05/2016	21.21	21.25	21.25	21.18	21.13	21.01	21.03
28/05/2016	21.13	21.11	21.01	20.85	20.8	20.69	20.38
2016-11-06	20.78	20.42	20.12	19.65	19.23	18.65	18.57
25/06/2016	20.38	19.65	19.19	18.44	18.35	18.24	18.21
2016-07-07	20	19	18.35	18.14	18.08	18.01	17.92
21/07/2016	19.55	18.3	18.15	18.08	18.08	18.16	18.25
2016-04-08	19.12	18.2	18.17	18.25	18.32	18.35	18.37
19/08/2016	18.71	18.22	18.29	18.35	18.35	18.34	18.34
2016-02-09	18.34	18.29	18.33	18.32	18.31	18.3	18.27
16/09/2017	18.27	18.36	18.37	18.38	18.4	18.47	18.59
30/09/2016	18.3	18.39	18.41	18.46	18.5	18.46	18.49
14/10/2016	18.35	18.41	18.45	18.44	18.44	18.42	18.53
28/10/2016	18.48	18.59	18.63	18.72	18.85	19.01	19.29
2016-11-11	18.84	19.21	19.47	19.99	20.4	20.96	20.85
2016-11-25	19.19	19.8	20.26	20.88	20.81	20.79	20.74
2016-12-09	19.56	20.44	20.91	20.88	20.9	20.97	20.9
2016-12-23	19.89	20.88	20.85	20.88	20.82	20.78	20.72
2017-01-06	20.19	20.79	20.79	20.71	20.66	20.63	20.59
2017-01-20	20.51	20.78	20.71	20.67	20.67	20.72	20.7
2017-02-03	20.77	20.68	20.64	20.65	20.65	20.58	20.56
2017-02-17	20.73	20.65	20.65	20.62	20.63	20.66	20.86
2017-03-03	20.7	20.62	20.59	20.59	20.64	20.52	20.48
2017-03-17	20.63	20.57	20.57	20.52	20.5	20.52	20.59
2017-03-31	20.6	20.57	20.54	20.55	20.59	20.58	20.5
2017-04-20	20.57	20.51	20.53	20.48	20.49	20.47	20.56
2017-05-05	20.55	20.53	20.5	20.5	20.55	20.53	20.55
2017-05-19 23:45:00	20.57	20.54	20.55	20.59	20.62	20.65	20.69
2017-06-08 23:45:00	20.54	20.56	20.56	20.57	20.53	20.47	20.43
2017-06-22 23:45:00	20.52	20.51	20.49	20.4	20.37	20.34	20.31
Standard deviation	0.92	0.99	1.03	1.05	1.06	1.08	1.07
Range	3.55	3.07	3.18	3.29	3.29	3.38	3.53
"d" stands for antecedent days
