# Supplementary material for: Data for assessment of soil water extractable and percolation water dissolved organic carbon in watersheds
Source: Data Brief. 2019 Nov 6;27:104779. doi: 10.1016/j.dib.2019.104779 (PMC6880087; doi:10.1016/j.dib.2019.104779)
Supplement: Multimedia component 6 [file mmc6.xlsx]

## Sheet: Sheet1
	NF	Tea	Farm
Dates	Prec. (mm)	Prec. (mm)	Prec. (mm)
2015-06-01	12.4	0.2	0.2
2015-06-02	25	39	0.4
2015-06-03	0.2	0.4	0.2
2015-06-04	4.4	0.4	0.2
2015-06-05	16.4	12.8	2.6
2015-06-07	0	0.2	0.2
2015-06-08	0	0.2	0
2015-06-09	0	0.2	0
2015-06-10	0	0.2	0.2
2015-06-11	2.2	0.6	3.6
2015-06-12	0.2	0	0
2015-06-13	5.6	3	1.6
2015-06-14	8.2	19.8	2.4
2015-06-15	0.2	0.2	0.2
2015-06-16	0.2	0.2	0
2015-06-17	2.8	2.6	0
2015-06-18	11	1.2	0.6
2015-06-19	12.6	8.8	34.6
2015-06-20	0.8	2	4.6
2015-06-21	0	0.2	0.2
2015-06-22	0.2	0.2	0
2015-06-23	0	0	0
2015-06-24	0	0.4	0.2
2015-06-25	0	0	0
2015-06-26	0.2	0	2.2
2015-06-27	0	0	0
2015-06-28	0	0	0
2015-06-29	0	0	0
2015-06-30	0	0	0
2015-07-01	0	0	0
2015-07-02	0	0.2	0
2015-07-03	0	0	0
2015-07-04	0.2	0.4	0.4
2015-07-05	0	0.2	0.4
2015-07-06	0.2	0	0
2015-07-07	0	0.4	0
2015-07-08	0	0	0
2015-07-09	0	0.2	0
2015-07-10	0	0.2	0
2015-07-11	0	0.2	0
2015-07-12	0	0.2	0
2015-07-13	0	0.2	0
2015-07-14	0	0.2	0
2015-07-15	0	0.2	0
2015-07-16	0	0.2	0
2015-07-17	0	0.2	0
2015-07-18	0	0	0
2015-07-19	0	0.2	0
2015-07-20	0	0	0
2015-07-21	0	0.2	0
2015-07-22	0	0.2	0
2015-07-23	0	0	0
2015-07-24	0	0	0
2015-07-25	0	4	2
2015-07-26	0	0	0.2
2015-07-27	0	0.2	0
2015-07-28	0	0.2	0
2015-07-29	0	0.2	0
2015-07-30	0	0	0
2015-07-31	11.8	52	1
2015-08-01	0	0.2	0
2015-08-02	0.2	0	0
2015-08-03	0	0.2	0.2
2015-08-04	0	0	0
2015-08-05	0	0.2	0
2015-08-06	0	0.2	0
2015-08-07	0	0	0
2015-08-08	0	0	0
2015-08-09	0	0.2	0
2015-08-10	0	0	0
2015-08-11	0	0	0
2015-08-12	0	0	0
2015-08-13	0	0	0
2015-08-14	0	1.4	0
2015-08-15	0.2	1	0
2015-08-16	0.2	0.4	0
2015-08-17	0	0.6	0
2015-08-18	0	0	0
2015-08-19	0	0	0
2015-08-20	0	0	0
2015-08-21	0.8	1.4	0
2015-08-22	0	0.2	0
2015-08-23	0	0	0
2015-08-24	0	0	0
2015-08-25	0	0	0
2015-08-26	0	0	0
2015-08-27	0	0	0
2015-08-28	0	0	0
2015-08-29	0	0	0
2015-08-30	0	0	0.9
2015-08-31	21.8	53.8	0
2015-09-01	32	5.4	0
2015-09-02	3.2	0	0
2015-09-03	24.2	7.2	0
2015-09-04	0.2	1.2	0
2015-09-05	7.6	19.2	0
2015-09-06	23	18.2	0
2015-09-07	0	0	0
2015-09-08	0	0	0
2015-09-09	0	0	0
2015-09-10	0	0	0
2015-09-11	0	0	0
2015-09-12	0	0	0
2015-09-13	0	0	0
2015-09-14	0	0.2	0
2015-09-15	0	0	0
2015-09-16	0	0	0
2015-09-17	0	0.4	0
2015-09-18	0	0	0
2015-09-19	4.4	4	0
2015-09-20	0.2	0.2	0
2015-09-21	0	0.2	0
2015-09-22	0	0	0
2015-09-23	0	0	0
2015-09-24	8.4	2.6	0
2015-09-25	6.8	7.6	0
2015-09-26	0	0	0
2015-09-27	0	1.4	0
2015-09-28	0	0	0
2015-09-29	0	0.2	0
2015-09-30	0.2	1	0
2015-10-01	0.2	0.2	0
2015-10-02	1.2	0.2	0
2015-10-03	3.6	0.4	0
2015-10-04	0	0.2	2.2
2015-10-05	10	9.4	0.1
2015-10-06	0.2	0.2	0
2015-10-07	0	0	0
2015-10-08	0	0	0
2015-10-09	5.4	0	0
2015-10-10	2.4	5.2	5.2
2015-10-11	12.4	4.2	4.2
2015-10-12	3.4	0.2	0.2
2015-10-13	34	0.4	27.4
2015-10-14	0	0.4	0.4
2015-10-15	0.2	0	0
2015-10-16	0.4	0	0
2015-10-17	3.4	1.2	1.2
2015-10-18	4.2	11	11
2015-10-19	5.2	0.2	0.2
2015-10-20		0.2	0.2
2015-10-21	0.4	0	0
2015-10-22	46	0.4	0.4
2015-10-23	1	0.2	0.2
2015-10-24	2.2	33	33
2015-10-25	0	7	7
2015-10-26	0	12	12
2015-10-27	0	0.2	0.2
2015-10-28	0	35.6	35.6
2015-10-29	0	47.4	47.4
2015-10-30	4.2	0.2	0.2
2015-10-31	0	2.4	2.4
2015-11-01	8.4	0.2	0.2
2015-11-02	4.4	0	0
2015-11-03	12.6	22	22
2015-11-04	8.2	1	1
2015-11-05	13.2	3.4	3.4
2015-11-06	20.6	0.2	0.2
2015-11-07	10.4	23.2	23.2
2015-11-08	0	5	5
2015-11-09	6.2	53.8	53.8
2015-11-10	0.6	0.4	0.4
2015-11-11	5.2	4.4	4.4
2015-11-12	0	19.6	19.6
2015-11-13	0	0.4
2015-11-14	0	9.2	0.4
2015-11-15	2.4	1.6	9.2
2015-11-16	3.2	1.6	1.6
2015-11-17	0.6	23	1.6
2015-11-18	0	10.4	23
2015-11-19	12.4	10.8	10.4
2015-11-20	6.4	0	10.8
2015-11-21	2.6	0.2	1
2015-11-22	6.6	0.4	0.2
2015-11-23	2.4	0	0.4
2015-11-24	0	0.2	0
2015-11-25	20.6	33.2	0.2
2015-11-26	14.6	9.4	33.2
2015-11-27	0	0.4	9.4
2015-11-28	12.4	0.8	0.4
2015-11-29	4.2	11.8	0.8
2015-11-30	0.6	0.2	11.8
2015-12-01	6.8	0	0.2
2015-12-02	8.4	0	0
2015-12-03	0	0	1.2
2015-12-04	9.4	0	10.4
2015-12-05	0	0.2	1.6
2015-12-06	0.4	1	1.2
2015-12-07	0	2.2	0.4
2015-12-08	12.4	0	3.4
2015-12-09	0.2	3.2	0
2015-12-10	14.4	3.4	20.8
2015-12-11	6.8	2.6	54.8
2015-12-12	0	11.8	7.6
2015-12-13	0	6.6	0.2
2015-12-14	4.6	0.8	0
2015-12-15	6.6	5.8	0
2015-12-16	23.2	1.4	13.6
2015-12-17	19.6	2.4	9.4
2015-12-18	28.2	5.6	0.2
2015-12-19	22.4	3	0.4
2015-12-20	6.2	18.2	15.8
2015-12-21	4.6	0	1.2
2015-12-22	0	0	5
2015-12-23	0	0	0
2015-12-24	0	0	0.8
2015-12-25	0	1.6	0.2
2015-12-26	6.6	0	0
2015-12-27	0.2	0	0
2015-12-28	2.4	0	6.4
2015-12-29	3.4	1.6	6.6
2015-12-30	5.6	0	0
2015-12-31	4.2	4.6	0
2016-01-01	0	0	4.6
2016-01-02	0	0	0
2016-01-03	0	0.2	0
2016-01-04	0	1	0.2
2016-01-05	0	2.2	1
2016-01-06	0	0	2.2
2016-01-07	0	3.2	0
2016-01-08	0	3.4	3.2
2016-01-09	0	2.6	3.4
2016-01-10	0	11.8	2.6
2016-01-11	0	6.6	11.8
2016-01-12	0	0.8	6.6
2016-01-13	0	5.8	0.8
2016-01-14	0	1.4	5.8
2016-01-15	0	2.4	1.4
2016-01-16	0	5.6	2.4
2016-01-17	0	3	5.6
2016-01-18	0	18.2	3
2016-01-19	0	0	18.2
2016-01-20	0	0	0
2016-01-21	0	0	0
2016-01-22	0	0	0
2016-01-23	0	1.6	0
2016-01-24	0	0	1.6
2016-01-25	16.6	0	0
2016-01-26	0	0	0
2016-01-27	12.6	1.6	0
2016-01-28	0	0	1.6
2016-01-29	0	0.7	0
2016-01-30	0	0	0.7
2016-01-31	0	0	0
2016-02-01	4.2	0	0
2016-02-02	0	1.8	0
2016-02-03	6.2	6.1	1.8
2016-02-04	3.2	0	6.1
2016-02-05	2.6	0	0
2016-02-06	0	0	0
2016-02-07	0	0.2	0
2016-02-08	32.6	0	0.2
2016-02-09	0	0	0
2016-02-10	0	0	0
2016-02-11	0	0	0
2016-02-12	0	9.8	0
2016-02-13	0	0	9.8
2016-02-14	0	0	0
2016-02-15	0	0	0
2016-02-16	0	0.4	0
2016-02-17	0	0	0.4
2016-02-18	0	3.4	0
2016-02-19	0	4.8	3.4
2016-02-20	0	0	5.6
2016-02-21	0	0	0
2016-02-22	0	0	0
2016-02-23	0	0	0
2016-02-24	0	1	0
2016-02-25	0	1.7	1
2016-02-26	1.4	0	1.7
2016-02-27	0	0	0
2016-02-28	0	0	0
2016-02-29	0	7.8	0
2016-03-01	0	11.2	7.8
2016-03-02	0	3.4	11.2
2016-03-03	0	0	3.4
2016-03-04	0	0	0
2016-03-05	0	5.6	0
2016-03-06	0	0.4	5.6
2016-03-07	30.4	0	0.4
2016-03-08	19.2	0	0
2016-03-09	14.2	0	0
2016-03-10	0	32.4	0
2016-03-11	0	28.4	32.4
2016-03-12	0	1	28.4
2016-03-13	0	5.1	1
2016-03-14	0	0	5.1
2016-03-15	0	0	0
2016-03-16	0	0	0
2016-03-17	36.6	0	0
2016-03-18	13.2	0	0
2016-03-19	6.4	4.8	4.8
2016-03-20	13.2	2.4	2.4
2016-03-21	0	3.1	3.1
2016-03-22	0	0	0
2016-03-23	0	0.5	0.5
2016-03-24	0	0	0
2016-03-25	0	4	4
2016-03-26	0	0	0
2016-03-27	0	28	28
2016-03-28	4.2	14	14
2016-03-29	12.4	3.4	3.4
2016-03-30	8.6	0	0
2016-03-31	0	0	0
2016-04-01	16.6	0	0
2016-04-02	3.4	6.8	6.8
2016-04-03	0	3.8	3.8
2016-04-04	8.2	1.9	1.9
2016-04-05	2.4	0	0
2016-04-06	0	0	0
2016-04-07	0	0	0
2016-04-08	0	27.4	27.4
2016-04-09	0	11.2	11.2
2016-04-10	0	8.8	8.8
2016-04-11	0	0	0
2016-04-12	0	1.2	1.2
2016-04-13	0	0.7	0.7
2016-04-14	0	2.4	2.4
2016-04-15	0	1	1
2016-04-16	0	0	0
2016-04-17	2.4	0	0
2016-04-18	6.2	0	0
2016-04-19	14.4	0	0
2016-04-20	31.2	32.1	32.1
2016-04-21	0	24.6	24.6
2016-04-22	0	0	0
2016-04-23	0	1.5	1.5
2016-04-24	0	4.6	4.6
2016-04-25	0	1.1	1.1
2016-04-26	0	0	0
2016-04-27	8.2	1.2	1.2
2016-04-28	4.6	5.6	5.6
2016-04-29	6.5	0	0
2016-04-30	4.4	0	0
2016-05-01	9.4	5.6	5.6
2016-05-02	2.6	1.6	1.6
2016-05-03	4.4	0	0
2016-05-04	7.2	3.8	3.8
2016-05-05	8.4	2.1	2.1
2016-05-06	28.4	0	0
2016-05-07	37.6	0	0
2016-05-08	42.4	0	0
2016-05-09	0	32.1	32.1
2016-05-10	6.4	28	28
2016-05-11	0	14	14
2016-05-12	0	0	0
2016-05-13	0	0	0
2016-05-14	0	0	0
2016-05-15	0	9.2	9.2
2016-05-16	0	0.4	0.4
2016-05-17	4.2	1.8	1.8
2016-05-18	2.4	3.4	3.4
2016-05-19	0	7	7
2016-05-20	0	0	0
2016-05-21	0	0.6	0.6
2016-05-22	0	3.4	3.4
2016-05-23	0	0	0
2016-05-24	0	0	0
2016-05-25	0	0	0
2016-05-26	0	0	0
2016-05-27	0	21	21
2016-05-28	0	6.8	6.8
2016-05-29	0	2.6	2.6
2016-05-30	4.2	0	0
2016-05-31	6.4	2.8	2.8
2016-06-01	0	2.1	2.1
2016-06-02	0	0	20.8
2016-06-03	0	20.8	0
2016-06-04	0	0	0
2016-06-05	0	0	0
2016-06-06	0	0	0
2016-06-07	0	0	0
2016-06-08	0	0	0
2016-06-09	0	0	0.2
2016-06-10	0	0.2	0.2
2016-06-11	0	0.2	0
2016-06-12	0	28.7	0.2
2016-06-13	0	0.2	0
2016-06-14	0	0	0
2016-06-15	0	0	0
2016-06-16	0	0	0
2016-06-17	0	0	0
2016-06-18	0	0	0
2016-06-19	0	0	0
2016-06-20	0	0	0
2016-06-21	0	0	0
2016-06-22	0	0	0
2016-06-23	0	0	0
2016-06-24	0	0	0
2016-06-25	0	0	0
2016-06-26	0	0.2	0
2016-06-27	0	0	0
2016-06-28	0	0	0
2016-06-29	0	0	0
2016-06-30	0	0	0
2016-07-01	0	0	0
2016-07-02	0	0	0
2016-07-03	0	0	0
2016-07-04	0	0	0
2016-07-05	0	0	0
2016-07-06	0	0	0.4
2016-07-07	0	0	0.2
2016-07-08	0.2	0.2	0
2016-07-09	0	0	0
2016-07-10	0	0	0
2016-07-11	0	0	0
2016-07-12	0	0	0
2016-07-13	0	0	0
2016-07-14	0	0	0
2016-07-15	0	0	0
2016-07-16	0	0	0
2016-07-17	0	0	0
2016-07-18	0	0	0
2016-07-19	0	0	0
2016-07-20	0	0	0
2016-07-21	0	0	0
2016-07-22	0.4	0	0
2016-07-23	0	0	0
2016-07-24	1.2	0	22.2
2016-07-25	1.4	0	0.2
2016-07-26	1.8	22.2	0
2016-07-27	0	0.2	0
2016-07-28	0	0	0
2016-07-29	0	0	0
2016-07-30	0	0	0
2016-07-31	0	0	0
2016-08-01	0	0	0
2016-08-02	0	0	0
2016-08-03	0	0	0
2016-08-04	0	0	0
2016-08-05	0	0	0
2016-08-06	0	22.4	0
2016-08-07	0	0	0
2016-08-08	0	0	0
2016-08-09	0	0	0
2016-08-10	0	0	0
2016-08-11	0	0	0
2016-08-12	0	0	0
2016-08-13	0	0	0
2016-08-14	18	0	15.6
2016-08-15	13.4	0	33.8
2016-08-16	4.2	15.6	4.4
2016-08-17	0	33.8	0
2016-08-18	0	4.4	0
2016-08-19	0	0	0
2016-08-20	0	0	0
2016-08-21	0	53.8	0
2016-08-22	0	0	0
2016-08-23	0	0	0
2016-08-24	0	0	0
2016-08-25	0.2	0	0
2016-08-26	0	0	0
2016-08-27	0	0	0
2016-08-28	0	0	0
2016-08-29	0	0	0
2016-08-30	0	0	0
2016-08-31	0	0	0
2016-09-01	0	0	0
2016-09-02	0	0	0
2016-09-03	0	0	0
2016-09-04	0	0	0
2016-09-05	0	0	0
2016-09-06	0	0	0
2016-09-07	0	0	2
2016-09-08	0	0	0.8
2016-09-09	0.4	2	0
2016-09-10	0	0.8	0
2016-09-11	0	0	0
2016-09-12	0	0	0
2016-09-13	0	0	0
2016-09-14	9.6	0	0
2016-09-15	30.6	0	4.8
2016-09-16	19.6	4.8	9.6
2016-09-17	12.2	9.6	29
2016-09-18	2.4	17.2	0.2
2016-09-19	29	29	18.8
2016-09-20	0.2	29	0.2
2016-09-21	0	0.2	0
2016-09-22	0	18.8	0
2016-09-23	0	0.2	0.2
2016-09-24	31.4	0	0.2
2016-09-25	1.2	0	1.4
2016-09-26	4.4	0.2	1
2016-09-27	15.2	0.2	5.6
2016-09-28	29	1.4	21.8
2016-09-29	0	5.6	0.2
2016-09-30	0.2	21.8	30
2016-10-01	3.6	0.2	4.8
2016-10-02	5	30	31.8
2016-10-03	0.6	137.6	0.8
2016-10-04	29.2	4.8	31.2
2016-10-05	2.8	31.8	13.8
2016-10-06	10.2	0.8	22.8
2016-10-07	1.4	31.2	0.4
2016-10-08	1.4	13.8	0.2
2016-10-09	0.2	22.8	0.6
2016-10-10	0	0.4	0.2
2016-10-11	0	0.2	0.2
2016-10-12	0	0.6	0
2016-10-13	0	0	0
2016-10-14	0	0.2	0
2016-10-15	0	0.2	0
2016-10-16	0	0	0
2016-10-17	5	0	0
2016-10-18	1.2	0	8.4
2016-10-19	2.2	107.4	0.6
2016-10-20	0	0	0
2016-10-21	0	0	0
2016-10-22	0	0	0
2016-10-23	0	8.4	0
2016-10-24	0	0.6	0
2016-10-25	1.4	0	1
2016-10-26	7.4	0	27.2
2016-10-27	0.4	0	2
2016-10-28	2	0	0
2016-10-29	6.4	3.2	3.6
2016-10-30	5.8	0.4	0.2
2016-10-31	0	0.2	0
2016-11-01	6.6	5.8	0.2
2016-11-02	1.6	0	2.8
2016-11-03	0.2	1.6	1.2
2016-11-04	3.6	2.6	0.2
2016-11-05	6.2	0.8	0.2
2016-11-06	16	0.2	10.6
2016-11-07	3	0	0.6
2016-11-08	7.6	0	10
2016-11-09	0	0	0.2
2016-11-10	0	0	0.4
2016-11-11	12.8	3.6	18
2016-11-12	2.4	0.2	0.6
2016-11-13	1.4	16.4	9
2016-11-14	0	3.2	0.2
2016-11-15	7.8	0.2	10.2
2016-11-16	0.8	0	5.4
2016-11-17	1.4	0	3
2016-11-18	0.6	11.6	0.8
2016-11-19	7.4	0.2	7.2
2016-11-20	0.2	0	0
2016-11-21	9.8	0.6	8
2016-11-22	0.2	0.2	5.2
2016-11-23	0.2	0	0.2
2016-11-24	30.2	0	16
2016-11-25	53.4	0	26.8
2016-11-26	4.4	0	6
2016-11-27	1.4	0	3
2016-11-28	0.6	0.4	0.4
2016-11-29	0.2	0.2	0.2
2016-11-30	5	0.2	0.8
2016-12-01	1	0	0.4
2016-12-02	5.4	1	0.4
2016-12-03	0.4	10.4	10
2016-12-04	0.8	0	0.2
2016-12-05	0.2	0.4	0
2016-12-06	0	0	0.2
2016-12-07	0	0	0
2016-12-08	5.6	0	0
2016-12-09	0.2	0	0
2016-12-10	6.6	0	10.4
2016-12-11	0.2	0.4	0.4
2016-12-12	15.8	8.8	8.8
2016-12-13	1	2.2	2.2
2016-12-14	0	0.2	0.2
2016-12-15	0.2	0	0
2016-12-16	0.2	0.2	0.2
2016-12-17	11.8	5.4	5.4
2016-12-18	0.2	0.2	0.2
2016-12-19	0.2	0.2	0.2
2016-12-20	4.2	3.8	3.8
2016-12-21	0	0.2	0.2
2016-12-22	0	0	0
2016-12-23	0	0	0
2016-12-24	0	0	0
2016-12-25	0.2	0.6	0.6
2016-12-26	0	0	0
2016-12-27	0.2	4.4	4.4
2016-12-28	0	0.2	0.2
2016-12-29	14.6	3.2	3.2
2016-12-30	11.2	1	1
2016-12-31	2.8	0.2	0.2
2017-01-01	22	35.8	35.8
2017-01-02	12.6	0.2	0.2
2017-01-03	0	0.2	0.2
2017-01-04	5.6	0	0
2017-01-05	0	0.2	0.2
2017-01-06	0	2.2	2.2
2017-01-07	0	0	0
2017-01-08	0.8	2.6	0
2017-01-09	3.4	0.2	0.2
2017-01-10	2.4	3.4	0
2017-01-11	0.2	0.2	0
2017-01-12	0	0	0
2017-01-13	0	0	0
2017-01-14	0.4	0.8	1.8
2017-01-15	0.4	3.4	0
2017-01-16	0.2	1	0
2017-01-17	0	0.2	0
2017-01-18	0	0.6	0
2017-01-19	22.6	6.4	8
2017-01-20	0.2	0.2	0.2
2017-01-21	3	15.8	0.8
2017-01-22	0.4	7.6	3.4
2017-01-23	7	3.8	1.4
2017-01-24	0.2	0	0.2
2017-01-25	0	0	0
2017-01-26	2.8	0.6	0
2017-01-27	12.4	6.2	0
2017-01-28	1.4	1	0.2
2017-01-29	28.4	35.6	0
2017-01-30	2	1	0.2
2017-01-31	3.4	5.2	16
2017-02-01	4	1.8	5
2017-02-02	19	15	2
2017-02-03	21.4	18.2	6.8
2017-02-04	0.6	0	0
2017-02-05	0.6	0	0.2
2017-02-06	2.2	1.8	9.4
2017-02-07	0	0.2	0.8
2017-02-08	10.6	15.8	5.4
2017-02-09	54.6	6.8	0.2
2017-02-10	0.2	0.2	0.2
2017-02-11	1.6	2.6	0
2017-02-12	0.2	0.2	0
2017-02-13	0	0.2	0.2
2017-02-14	3.8	2.8	5.4
2017-02-15	1.6	1.6	0.2
2017-02-16	1.6	0.8	4.6
2017-02-17	5.2	9.8	13.6
2017-02-18	0.4	1.8	7.2
2017-02-19	0.6	1	1
2017-02-20	1.6	1.2	4.6
2017-02-21	9.4	4.4	0.2
2017-02-22	0.8	1.2	0
2017-02-23	8	3.2	15.8
2017-02-24	28.4	4.6	10.4
2017-02-25	0.2	0.2	0
2017-02-26	21.8	2.4	5.2
2017-02-27	15.4	7	2.8
2017-02-28	12.2	4.4	0.2
2017-03-01	6.8	2.4	2.6
2017-03-02	0.4	19.6	0.2
2017-03-03	2.8	4.4	0.2
2017-03-04	17.4	0.2	0
2017-03-05	0	0.4	0
2017-03-06	3.8	11	14.8
2017-03-07	7.6	2.4	3
2017-03-08	14.6	3	5.8
2017-03-09	12.4	4.2	14.8
2017-03-10	0	0.2	0
2017-03-11	0	0.2	0.2
2017-03-12	11	12.4	5.6
2017-03-13	2.2	2	0.6
2017-03-14	17	0.2	0.2
2017-03-15	17	8.2	14.8
2017-03-16	35.8	55.2	50.4
2017-03-17	9	8.6	6.8
2017-03-18	4.6	19.8	0.2
2017-03-19	1.2	0.2	0
2017-03-20	0.4	0.2	0
2017-03-21	0.6	10	6.2
2017-03-22	7	2.6	9
2017-03-23	20.8	16.8	24.8
2017-03-24	3.4	0.6	2
2017-03-25	7.8	0.2	0.2
2017-03-26	0	0.2	0.2
2017-03-27	0	0.4	0
2017-03-28	19.8	28.4	20.4
2017-03-29	6	1.2	2.6
2017-03-30	15	16.2	3.8
2017-03-31	0	0.4	0.8
2017-04-01	0	0.6	8
2017-04-02	1.4	3.8	0.8
2017-04-03	0	0.8	1
2017-04-04	0.2	0.4	0.8
2017-04-05	0	0	0.2
2017-04-06	0	0.2	2.2
2017-04-07	38	21.2	58.8
2017-04-08	9	9.8	7.2
2017-04-09	3.2	0.6	0.2
2017-04-10	9.2	9	0.4
2017-04-11	0	0.2	0.2
2017-04-12	0.4	3.2	0
2017-04-13	0	0.2	0
2017-04-14	0.4	1.2	1.2
2017-04-15	0	0.2	1.4
2017-04-16	12.4	13.2	14.6
2017-04-17	0.2	0.2	0.2
2017-04-18	0	0.4	8.4
2017-04-19	9.6	5.4	25
2017-04-20	16.4	15.2	7
2017-04-21	1	2.4	0.6
2017-04-22	0.2	0.4	0.2
2017-04-23	0.2	0.2	0.2
2017-04-24	15.2	8.2	7.4
2017-04-25	1.2	22.8	3.4
2017-04-26	0	0.2	0.2
2017-04-27	0	0.2	0.2
2017-04-28	0	0.2	0
2017-04-29	2.4	16.8	0
2017-04-30	15.6	7.2	0
2017-05-01	33	18.8	26.6
2017-05-02	6.6	1.4	2.6
2017-05-03	7.8	16	10
2017-05-04	0.6	4	1.4
2017-05-05	4.2	7.2	7.4
2017-05-06	17	18.8	53
2017-05-07	3.6	6.8	13.2
2017-05-08	0	0	1
2017-05-09	0.4	3.8	3.8
2017-05-10	0	0.2	0
2017-05-11	1.6	5	6
2017-05-12	0.2	3.6	4
2017-05-13	0.8	4.2	0.4
2017-05-14	0	0	0
2017-05-15	0.2	3.6	1
2017-05-16	0	0	0
2017-05-17	0	4	0
2017-05-18	0	0.2	0
2017-05-19	3.8	2.8	0.8
2017-05-20	0.2	0.2	0
2017-05-21	0.2	0.4	0.2
2017-05-22	0.2	0.2	0
2017-05-23	7	3	0
2017-05-24	0.2	0	0
2017-05-25	0.2	0.2	0.2
2017-05-26	0	0.4	0
2017-05-27	0	0.2	0
2017-05-28	0	0.2	0
2017-05-29	0	0	0
2017-05-30	0	0	0
2017-05-31	0.2	0.2	0
2017-06-01	0.2	0.2	0
2017-06-02	0.6	2.4	1
2017-06-03	2.4	2.4	9.6
2017-06-04	0.2	0.2	0.2
2017-06-05	0	0.2	0
2017-06-06	0	0.2	0
2017-06-07	0.2	0.2	0
2017-06-08	0	0.2	0.2
2017-06-09	0	0.2	0
2017-06-10	0	0.4	0
2017-06-11	0	0.2	0
2017-06-12	0	0.2	0
2017-06-13	0	0	0
2017-06-14	0	0.2	0
2017-06-15	0	0.2	0
2017-06-16	0	0.2	0
2017-06-17	0	0	0
2017-06-18	0	0.2	0
2017-06-19	0	0	0
2017-06-20	0	0.4	0
2017-06-21	0	0	0
2017-06-22	0	0.4	0
