# Supplementary material for: Data for assessment of soil water extractable and percolation water dissolved organic carbon in watersheds
Source: Data Brief. 2019 Nov 6;27:104779. doi: 10.1016/j.dib.2019.104779 (PMC6880087; doi:10.1016/j.dib.2019.104779)
Supplement: Multimedia component 7 [file mmc7.xlsx]

## Sheet: NF_API
API_NF (0.87)
Dates	56d	42d	28d	21d	17d	14d	7d	5d
2015-08-14	1.72	1.72	1.72	1.72	1.72	1.72	0	0
2015-09-11	36.44	36.44	36.41	36.4	36.35	36.35	14.83	11.46
2015-09-25	21.3	21.3	21.29	18.23	16.12	16.12	16.12	14.21
2015-10-08	12.68	12.67	11.83	11.83	11.5	11.5	9.13	8.53
2015-10-24	58.95	58.86	58.58	58.51	57.59	57.59	44.85	43.22
2015-11-06	64.51	64.48	64.3	62.23	61.61	55.38	54.88	53.3
2015-11-20	34.46	34.44	33.17	33.1	31.92	28.22	20.61	20.61
2015-12-02	48.1	48.02	47.41	45.78	45.5	44.86	38.74	24.64
2016-02-05	19.9	19.78	19.67	19.67	19.67	19.67	12.48	12.48
2016-02-19	9.86	9.85	9.85	8.82	8.48	7.42	0	0
2016-03-08	46.75	46.71	45.95	45.95	45.95	45.95	45.65	45.65
2016-03-18	60.71	60.66	60.51	60.51	60.44	60.44	45.04	45.04
2016-04-01	45.84	45.82	45.81	43.62	43.62	39.09	33.68	33.68
2016-04-15	9.45	9.44	8.49	7.72	7.38	5.29	0	0
2016-04-30	32.53	32.38	31.72	31.36	31.36	31.36	18.94	18.94
2016-05-14	57.33	57.24	57.19	55.42	55.42	53.35	36.24	3.67
2016-05-28	9.65	9.64	9.1	6.66	1.5	1.5	0	0
2016-06-11	3.55	3.47	2.39	2.17	2.17	2.17	0	0
2016-06-25	0.49	0.34	0.31	0	0	0	0	0
2016-08-04	1.19	1.19	1.19	1.19	1.19	1.19	0	0
2016-08-19	19.56	19.56	19.56	19.41	19.41	19.41	19.41	19.41
2016-09-02	2.85	2.85	2.83	2.83	0	0	0	0
2016-09-16	54.04	54.04	53.65	53.64	53.64	53.64	53.64	53.49
2016-09-30	65.35	65.29	65.29	65.29	65.27	60.45	48.89	35.28
2016-10-14	23.59	23.59	22.9	21.25	18.87	14.32	1.23	0
2016-11-11	37.86	37.68	37.39	37.11	37.11	36.13	31.54	27.5
2016-11-25 22:54:16	97.75	97.71	97.53	96.88	94.92	94.21	89.11	85.67
2016-12-09 06:24:12	24.62	24.59	24.12	23.4	22.09	18.31	7.8	5.59
2016-12-23	16.52	16.45	15.62	14.13	13.74	13.05	8.17	2.98
2017-01-06	35.08	34.96	34.6	33.9	33.13	32.74	27.86	22.42
2017-01-20 21:42:56	26.86	26.81	26.55	25.85	22.49	21.89	20.35	20.18
2017-02-03 13:35:34	70.86	70.84	70.61	69.48	67.08	66.55	63.78	58.5
2017-02-17 16:38:00	42.89	42.86	42.28	41.89	38.96	35.85	11.17	10.41
2017-03-03	60.12	60.04	58.88	56.19	55.78	54.81	40.52	30.99
2017-03-17	58.59	93.12	92.55	90.51	87.07	85.14	70.95	70.95
2017-03-31	46.92	58.51	57.45	55.43	54.47	46.61	35.29	30.63
2017-04-20	52.28	46.77	45.91	44.12	43.2	43.18	32.16	31.99
2017-05-05	14.63	52.12	51.84	50.47	49.55	46.49	42.69	41.65
2017-05-19	3.63	14.5	13.92	13.47	9.5	8.18	4.56	3.91
2017-06-08	0.51	3.57	3.03	2.98	2.71	1.91	1.82	1.48
2017-06-22	0.51	0.43	0.27	0.26	0.02	0	0	0
Standard deviation	24.47	25.69	25.68	25.42	25.37	24.81	22.91	22.04
Range	97.26	97.37	97.26	96.88	94.92	94.21	89.11	85.67
"d" stands for antecedents days

## Sheet: Tea_API
API_Tea (0.87)
Dates	56d	42d	28d	21d	17d	14d	7d	5d
2015-08-14	17.92	17.8	17.66	17.56	16.76	16.66	0.23	0.13
2015-09-11	54.2	54.1	52.49	52.13	51.85	51.85	28	12
2015-09-25	22.21	21.71	21.51	12.94	5.38	5.38	5.3	2.67
2015-10-08	19.21	19.14	13.69	13.66	12.72	12.68	8.64	7.9
2015-10-24	26.05	24.72	23.66	23.26	21.41	19.92	8.14	0.8
2015-11-06	90.92	90.56	89.8	85.31	82.78	82.62	47.13	21.24
2015-12-02	77.48	76.67	67.66	55.65	49.05	41.66	34.52	10.19
2016-01-19	49.86	49.14	45.32	45.12	43.9	43.56	33.64	26.29
2016-02-05	20.1	19.23	18.36	14.4	8.25	8.25	6.96	6.56
2016-02-19	14.97	14.69	11.55	11.14	11.02	8.98	8.91	3.44
2016-03-04	24.6	23.62	22.82	22.8	21.1	20.03	18.06	17.19
2016-03-18	45.83	45.58	44.71	43.83	42.09	38.48	36.44	3.36
2016-04-01	51.53	51.26	49.32	43.51	37.34	37.34	33.36	31.13
2016-04-15	52.02	51.42	47.69	46.45	36.89	36.07	31.61	9.53
2016-04-30	50.59	49.52	46.2	40.54	36.67	35.58	10.03	6.4
2016-05-14	72.65	71.62	68.32	60.36	59.01	57.24	52.12	52.12
2016-05-28	52.76	51.74	48.29	46.7	33.87	30.48	21.72	19.32
2016-06-11	31.99	30.91	25.37	22.64	21.9	15.89	10.86	0.18
2016-06-25	19.46	17.74	14.79	9.9	9.9	9.84	0	0
2016-07-07	6.6	6.2	3.72	0.08	0.08	0.08	0	0
2016-07-21	2	1.23	0.09	0.07	0.07	0.07	0	0
2016-08-04	10.97	10.61	10.61	10.58	10.58	10.58	0.1	0
2016-08-19	55.42	55.42	55.41	52.38	52.38	52.38	44.8	44.8
2016-09-02	37.03	37.02	36.08	33.72	33.72	19.78	0	0
2016-09-16	13.12	12.83	7.76	1.6	1.6	1.6	1.6	0
2016-09-30	55.73	54.16	52.24	52.24	51.74	51.74	16.4	6.64
2016-10-14	148.98	148.39	148.23	134.23	134.15	132.13	42.16	15.98
2016-10-28	102.98	102.94	97.92	69.8	57.01	56.81	5.97	5.97
2016-11-11	28.95	27.38	24.88	19.74	16	8.58	2.89	0.13
2016-11-25	24.28	23.5	18.43	16.4	15.76	15.76	7.18	0.59
2016-12-09	14.81	13.23	12.4	9.73	7.54	7.49	7.15	0.29
2016-12-23	15.62	15.36	13.83	13.73	11.5	11.5	6.79	3.4
2017-01-06 09:43:59	33.41	32.93	32.21	30.74	29.6	28.63	26.4	24.08
2017-01-20 02:59:58	21.58	21.39	20.45	19.25	12.96	12.33	10.12	7.21
2017-02-03 14:20:50	64.3	64.01	61.48	60.67	59.68	57.64	47.93	43.55
2017-02-17 23:59:30	43.57	42.79	41.59	38.47	29.68	23.65	9.72	4.55
2017-03-03	66.05	65.19	60.09	56.8	55.73	52.59	46.92	39.11
2017-03-17	96.96	95.49	93.28	90.3	84.08	77.07	69.87	67.49
2017-03-31	92.34	91.66	86.61	83.7	80.64	62.63	47.53	38.45
2017-04-20	51.14	49.88	42.93	36.77	32.91	32.61	17.53	15.05
2017-05-05	79.75	77.33	74.83	70.03	67.03	61.16	46.93	36.53
2017-05-19	50.18	49.4	45.15	40.69	31.81	26.11	13.27	6.15
2017-06-08	14.79	13.43	8.26	5.79	5.09	4.25	3.9	2.23
2017-06-22	42.56	42.32	37.97	33.75	33.27	32.24	26.8	23.43
Standard deviation	30.62	30.59	30.37	28.09	27.6	26.59	18.48	16.71
Range	146.98	147.16	148.14	134.16	134.08	132.06	69.87	67.49
"d" stands for antecedents days

## Sheet: Farm_API
API_Farm (0.87)
Dates	56d	42d	28d	21d	17d	14d	7d	5d
2015-08-14	0.43	0.39	0.39	0.39	0.22	0.22	0	0
2015-09-11	0.2	0.2	0.19	0.19	0.19	0.19	0	0
2015-09-25	0.03	0.03	0.03	0	0	0	0	0
2015-10-08	1.39	1.39	1.39	1.39	1.39	1.39	1.39	1.39
2015-10-24	14.09	14.09	14.09	14.09	13.93	13.17	6.31	0.71
2015-11-06	61.82	61.82	61.79	60.34	59.26	59.18	20.06	18.86
2015-11-20	76.76	76.75	76.27	72.07	68.58	65.59	42.06	33.87
2015-12-02	49.87	49.77	48.11	42.76	40.62	39.13	30.56	15.06
2016-01-19	28.42	28.18	26.52	24.42	22.99	22.96	15.58	12.51
2016-02-05	12.99	12.79	12.63	11.15	10.08	8.01	7.09	6.76
2016-02-19	7.06	7.02	6.25	6.09	6.04	4.91	4.86	0.31
2016-03-08	17.17	17.1	16.97	16.51	16.14	15.5	14.87	6.48
2016-03-18	34.78	34.74	34.61	34.27	34.16	31.32	30.02	3.59
2016-04-01	35.27	35.25	34.7	34.48	29.47	29.47	27.12	25.49
2016-04-15	32.98	32.89	32.01	31.62	27.48	27.09	24.51	8.12
2016-04-30	30.19	30.06	29.34	27.31	25.75	25.21	8.48	5.73
2016-05-14	51.42	51.3	50.61	47.82	47.26	46.4	43.27	43.27
2016-05-28	34.31	34.19	33.49	32.97	27.33	25.74	20.3	18.48
2016-06-11	14.49	14.39	13.25	12.41	12.18	8.47	0.33	0.33
2016-06-25	2.44	2.25	1.45	0.09	0.09	0.04	0	0
2016-07-07	0.78	0.66	0.36	0.35	0.35	0.35	0.35	0.35
2016-07-21	0.14	0.09	0.09	0.09	0.09	0.03	0	0
2016-08-04	5.51	5.51	5.5	5.5	5.5	5.5	0	0
2016-08-19	32.31	32.31	32.31	31.5	31.5	31.5	31.5	31.5
2016-09-02	5.4	5.4	5.26	5.26	0.5	0	0	0
2016-09-16	6.05	6.02	5.14	5.14	5.14	5.14	4.22	4.22
2016-09-30	39.74	39.61	39.61	39.47	39.47	37.44	22.39	22.21
2016-10-14	32.61	32.61	30.99	30.36	27.51	22.9	0.78	0.26
2016-10-28	31.48	31.21	29.86	26.16	26.06	26.03	23.51	23.51
2016-11-11 23:39:37	20.76	20.54	19.9	19.48	19.48	15.55	13.45	13.28
2016-11-24 22:15:40	29.93	29.81	29.04	28.66	27.49	26.1	15.05	13.45
2016-12-09	20.14	20.03	19.21	18.02	16.31	11.86	5.05	0.24
2016-12-23	13.8	13.66	12.43	11.3	10.48	10.45	5.56	2.97
2017-01-06 09:43:59	24.68	24.47	24.14	23.32	22.85	22.4	19.83	19.33
2017-01-20 10:48:29	12.38	4.12	2.01	1.08	0.66	0.44	0.23	0.01
2017-02-03 11:55:32	20.12	6.67	3.56	2.33	1.63	1.23	0.65	0.44
2017-02-17 14:54:47	16.92	7.88	4.19	2.39	1.51	0.95	0.48	0.33
2017-03-01 13:47:00	31.45	11.84	5.98	3.48	2.25	1.53	0.83	0.61
2017-03-03 10:28:09	24.53	9.33	4.71	2.8	1.84	1.28	0.79	0.59
2017-03-17 04:26:15	75.1	8.16	3.22	1.75	1.09	0.73	0.46	0.34
2017-03-31 10:07:03	47.47	9.25	4.37	2.61	1.68	1.17	0.8	0.4
2017-04-20 12:16:15	56.76	8.1	3.37	2.04	1.39	1	0.6	0.33
2017-05-05 22:05:36	39.12	8.18	3.89	2.43	1.64	1.24	0.67	0.53
2017-05-19 10:21:44	26.51	5.91	3.12	1.9	1.34	0.87	0.49	0.25
2017-06-08 09:31:06	7.79	2.54	1.14	0.65	0.45	0.39	0.32	0.1
2017-06-22	1.31	0.42	0.19	0.12	0.03	0.03	0	0
Standard deviation	19.81	17.88	18.29	17.74	17.18	16.75	12.39	10.84
Range	76.73	76.72	76.24	72.07	68.58	65.59	43.27	43.27
"d" stands for antecedents days
