# Supplementary material for: Data for assessment of soil water extractable and percolation water dissolved organic carbon in watersheds
Source: Data Brief. 2019 Nov 6;27:104779. doi: 10.1016/j.dib.2019.104779 (PMC6880087; doi:10.1016/j.dib.2019.104779)
Supplement: Multimedia component 8 [file mmc8.xlsx]

## Sheet: SP_data
Slope position data
Plot codes	LULC	Slopes	Topographic position index	Slope Positions	WEOC
BZ/F1	Tree Plantation	26	-11	Valleys	731.5
BZ/M1	Tree Plantation	8	-7	Lower slopes	854.5
BZ/T1	Tree Plantation	24	-9	Valleys	625
NF/F1	Natural forest	9	-8	Valleys	696.5
NF/F2	Natural forest	58	-5	Lower slopes	593.5
NF/F3	Natural forest	9	-8	Valleys	571
NF/M1	Natural forest	15	-14	Valleys	659
NF/T1	Natural forest	16	-5	Lower slopes	783
SF/F2	Cropland	27	0	Middle slopes	235
SF/F3	Cropland	25	-4	Lower slopes	186.5
SF/F4	Cropland	13	-5	Lower slopes	243.5
SF/M1	Cropland	14	2	Middle slopes	256
SF/M2	Cropland	3	-14	Valleys	220.5
SF/M3	Cropland	30	1	Middle slopes	144.5
SF/M4	Cropland	27	0	Middle slopes	593
SF/M5	Cropland	16	1	Middle slopes	288.5
SF/M6	Cropland	16	1	Middle slopes	458
SF/M7	Cropland	8	-2	Middle slopes	554
SF/T1	Cropland	25	15	Ridges	203.4
SF/T2	Cropland	10	11	Ridges	124
SF/T3	Cropland	0	-9	Valleys	190.5
SF/T4	Cropland	11	5	Upper slopes	310.5
SF/T5	Cropland	31	-4	Lower slopes	738
T/F1	Tree Plantation	15	-4	Lower slopes	488.5
T/F2	Tea plantation	13	-4	Lower slopes	428
T/F3	Tea plantation	23	-4	Lower slopes	366.5
T/F4	Tea plantation	13	-4	Lower slopes	229.5
T/F5	Tea plantation	3	-14	Valleys	321.57
T/F6	Tea plantation	34	3	Middle slopes	527.5
T/F7	Cropland	21	-4	Lower slopes	190
T/F8	Natural forest	16	-6	Lower slopes	667
T/F9	Tree Plantation	11	-2	Middle slopes	349
T/M1	Tree Plantation	12	5	Upper slopes	483.5
T/M2	Tea plantation	8	-12	Valleys	528
T/M3	Tea plantation	5	0	Flat slopes	417
T/M4	Tea plantation	13	3	Middle slopes	593
T/M5	Tree Plantation	20	15	Ridges	341.5
T/M6	Tree Plantation	16	11	Ridges	579.5
T/M7	Tea plantation	25	-4	Lower slopes	458
T/M8	Cropland	28	-9	Valleys	190
T/M9	Cropland	27	0	Middle slopes	175.5
T/T1	Tree Plantation	12	5	Upper slopes	510.5
T/T2	Tree Plantation	7	2	Middle slopes	572
T/T3	Tea plantation	34	3	Middle slopes	333
T/T4	Tree Plantation	12	17	Ridges	561
T/T5	Cropland	24	16	Ridges	447
T/T6	Cropland	9	12	Ridges	423.5
T/T7	Tea plantation	12	15	Ridges	264.5
T/W1	Tea plantation	13	3	Middle slopes	295.5
T/W2	Tea plantation	12	6	Upper slopes	314.26
T/W3	Tea plantation	12	5	Upper slopes	339
T/W4	Tea plantation	10	-5	Lower slopes	169.5
