# Supplementary material for: Data for assessment of soil water extractable and percolation water dissolved organic carbon in watersheds
Source: Data Brief. 2019 Nov 6;27:104779. doi: 10.1016/j.dib.2019.104779 (PMC6880087; doi:10.1016/j.dib.2019.104779)
Supplement: Multimedia component 9 [file mmc9.xlsx]

## Sheet: Curvaturedata
Code	LULC	curvature values	Curvature	WEOC(mgC/L)
BZ/F1	tree plantation	1	convex area	731.5
BZ/M1	tree plantation	-2	concave area	783
BZ/T1	Tree Plantation	4	convex area	625
NF/F1	natural forest	-4	concave area	696.5
NF/F2	Natural forest	-2	concave area	625
NF/F3	natural forest	-12	concave area	571
NF/M1	natural forest	-2	concave area	659
NF/T1	Natural forest	0	flat area	738
SF/F2	cropland	-1	concave area	239.5
SF/F3	cropland	0	flat area	175.5
SF/F4	cropland	1	convex area	239.5
SF/M1	cropland	2	convex area	243.5
SF/M2	cropland	0	flat area	229.5
SF/M3	cropland	2	convex area	144.5
SF/M4	Cropland	2	convex area	593
SF/M5	cropland	1	convex area	295.5
SF/M6	cropland	0	flat area	458
SF/M7	cropland	5	convex area	554
SF/T1	cropland	2	convex area	203.4
SF/T2	cropland	-2	concave area	124
SF/T3	cropland	-9	concave area	190.5
SF/T4	cropland	-2	concave area	321.5
SF/T5	Cropland	-1	concave area	738
T/F1	Tree Plantation	-2	concave area	510.5
T/F2	cropland	-1	concave area	458
T/F3	cropland	0	flat area	423.5
T/F4	cropland	-3	concave area	235
T/F5	cropland	-2	concave area	341.5
T/F6	cropland	-2	concave area	528
T/F7	cropland	0	flat area	186.5
T/F8	tree plantation	-2	concave area	667
T/F9	cropland	1	convex area	417
T/M1	Tree Plantation	-3	concave area	488.5
T/M2	cropland	2	convex area	528
T/M3	cropland	0	flat area	428
T/M4	Tea plantation	-2	concave area	593.5
T/M5	cropland	-1	concave area	417
T/M6	Tree Plantation	2	convex area	593
T/M7	cropland	0	flat area	483.5
T/M8	cropland	3	convex area	190
T/M9	cropland	2	convex area	169.5
T/T1	Tree Plantation	3	convex area	527.5
T/T2	Tree Plantation	0	flat area	572
T/T3	cropland	3	convex area	349
T/T4	Tree Plantation	1	convex area	561
T/T5	cropland	-1	concave area	458
T/T6	cropland	-9	concave area	447
T/T7	cropland	1	convex area	288.5
T/W1	cropland	-9	concave area	310.5
T/W2	cropland	1	convex area	333
T/W3	cropland	3	convex area	366.5
T/W4	cropland	0	flat area	144.5
